# Supplementary material for: BCL-2 Inhibitor ABT-737 Effectively Targets Leukemia-Initiating Cells with Differential Regulation of Relevant Genes Leading to Extended Survival in a NRAS/BCL-2 Mouse Model of High Risk-Myelodysplastic Syndrome
Source: Int J Mol Sci. 2021 Sep 30;22(19):10658. doi: 10.3390/ijms221910658 (PMC8508829; doi:10.3390/ijms221910658)
Supplement: Supplementary file 1 [file ijms-22-10658-s001.zip]

Archive with 1 entries (1 files):
- ijms-1334103-supplementary.pdf
